# Supplementary material for: Magmatic evolution of the Kikai caldera revealed by zircon triple dating and its chemistry
Source: Sci Rep. 2025 Jan 23;15:2968. doi: 10.1038/s41598-025-87264-5 (PMC11757711; doi:10.1038/s41598-025-87264-5)
Supplement: Supplementary file 2 — Supplementary Material 2 [file 41598_2025_87264_MOESM2_ESM.xlsx]

## Sheet: Table S1
Table S1
LA-ICP-MS U-Th-Pb analytical results. Data in italics (>75% common Pb contamination) are excluded for further U-Th-Pb analyses. Data are arranged in rank order for U-Pb ages.
Sample name	Th	U	Th/U	fTh/Ua	f206%b	Totalc									Age [Ma]d			MSWDe		Age [Ma]f			MSWDe		Memo
	[ppm]	[ppm]				207Pb/206Pb	2s	207Pb/235U	2s	206Pb/238U	2s	208Pb/232Th	2s		206Pb/238U	2s				208Pb/232Th	2s
Takeshima pyroclastic flow or K-Ah tephra (sampling location coordinates: 30.815061,130.416073; elevation: 27 m)
TKS2-2	991.436	904.544	1.09606	0.274015	56.0151	0.486323	0.1531	0.000809291	0.00020884	1.20746e-05	2.82441e-06	2.46221e-05	9.83433e-06		0.0851961	0.0312297				0.218875	0.198753				170613d: 30μm
TKS2-3-05(2)	1355.88	812.728	1.66831	0.417076	31.4222	0.293047	0.321284	0.00068109	0.00069598	1.6864e-05	3.24876e-06	1.13549e-05	2.57333e-06		0.126943	0.0660076				0.157375	0.0520074				240202d: 30μm
TKS2-9 (2)	3057.79	929.889	3.28834	0.822085	7.70701	0.106669	0.0903122	0.000409726	0.00020884	2.78707e-05	3.30584e-06	1.37619e-05	2.11299e-06		0.189151	0.0466563				0.256692	0.0427039				170613d: 30μm
TKS2-3-03	486.362	391.139	1.24345	0.310862	55.8073	0.48469	0.198531	0.00326939	0.0016242	4.89437e-05	1.38585e-05	4.57928e-05	8.19253e-06		0.214989	0.102876				0.40899	0.165572				240202d: 30μm
TKS2-16	797.768	429.069	1.8593	0.464825	72.9714	0.619582	0.115159	0.00888871	0.000220842	0.000104096	1.58222e-05	0.000129479	9.88926e-06		0.245253	0.115197				0.707269	0.199863				170613d: 30μm
TKS2-11P	163.745	165.706	0.988163	0.247041	59.3753	0.512731	0.526782	0.00206627	0.00162108	2.9241e-05	1.64599e-05	2.2182e-05	2.95289e-05		0.26305	0.121751				0.448297	0.596777				240411d: 25μm
TKS2-5	607.102	361.317	1.68024	0.420061	70.4966	0.600132	0.192443	0.0127201	0.00020884	0.000153793	0.000107819	0.000162444	0.000121143		0.366715	0.29642				0.96858	2.44818				170613d: 30μm
TKS2-3-01P(2)	188.775	163.614	1.15378	0.288446	32.5039	0.301548	0.15574	0.00795594	0.0038745	0.000191438	3.54077e-05	7.85324e-05	7.88198e-05		0.923124	0.276684				1.58709	1.5929				240411d: 25μm
TKS2-7 (2)	99.4653	107.704	0.923508	0.230877	65.6433	0.561991	0.324691	0.0121109	0.00020884	0.000156366	5.45735e-05	0.000312078	8.7043e-05		1.09156	0.352079				2.16682	1.75908				170613d: 30μm
TKS2-3-01(2)	121.45	143.575	0.845901	0.211475	-1.49633	0.0343404	0.0501425	0.000902174	0.00194004	0.000190625	5.08062e-05	6.45657e-05	3.27315e-05		1.31449	0.327684				1.30484	0.6615				240202d: 30μm
TKS2-10	162.374	246.409	0.65896	0.16474	11.5396	0.13679	0.0405348	0.00459411	0.00020884	0.000243693	1.79469e-05	0.000201734	3.70327e-05		1.49291	0.125235				3.60628	0.748423				170613d: 30μm
TKS2-12	21.8707	16.6312	1.31504	0.32876	74.132	0.628704	0.25246	0.0839691	0.000220842	0.000969098	0.000323633	0.00167726	0.000532908		6.31719	2.0847				8.76675	10.7673				170613d: 30μm
TKS2-13 (2)	719.834	397.989	1.80868	0.45217	80.2618	0.676878	0.0780646	0.0171435	0.000220842	0.000183773	1.4316e-05	0.000212597	1.28393e-05		0.303963	0.129376				0.848055	0.259484				170613d: 30μm
TKS2-3-04(2)	239.121	172.414	1.3869	0.346725	82.0842	0.691199	0.451152	0.0136197	0.00272691	0.000142974	4.23152e-05	0.000275514	0.000285664		0.992646	0.273494				0.997562	5.77251				240202d: 30μm
TKS2-3-02(2)	49.1878	59.0412	0.83311	0.208277	84.7443	0.712105	0.177654	0.0800116	0.01106	0.000815273	0.000201018	0.00194678	0.000239664		5.33955	1.29501				6.00142	4.84308				240202d: 30μm
TKS2-21	929.233	443.875	2.09346	0.523365	86.7014	0.727486	0.140078	0.0218129	0.00315735	0.000217561	2.84818e-05	0.000210196	3.14936e-05		1.45418	0.185781				0.564931	0.636482				170613d: 30μm
TKS2-1	562.782	256.812	2.19142	0.547854	86.7014	0.727486	0.140078	0.019976	0.00020884	0.00019924	2.60833e-05	0.000210196	3.14936e-05		1.33343	0.170751				0.564931	0.636482				170613d: 30μm
TKS2-4 (2)	255.592	185.252	1.3797	0.344925	88.4571	0.741285	0.174728	0.0138597	0.00020884	0.000135664	2.61784e-05	0.000375325	0.00026417		0.945718	0.169829				0.875551	5.33822				170613d: 30μm
TKS2-3-08(2)	206.719	193.838	1.06645	0.266613	88.598	0.742392	0.221034	0.00560324	0.00211423	5.47646e-05	1.2928e-05	8.85905e-05	2.86158e-05		0.43126	0.0863639				0.204143	0.578323				240202d: 30μm
TKS2-24	867.261	513.924	1.68753	0.421882	91.2895	0.763545	0.122706	0.0283617	0.012136	0.000269521	0.000101942	0.000436032	0.000183526		1.80009	0.657425				0.767577	3.70876				170613d: 30μm
TKS2-22	147.402	240.988	0.611659	0.152915	91.889	0.768256	0.0539807	0.109678	0.0221302	0.00103588	0.000183239	0.00391957	0.000773641		0.674132	0.479396				6.42413	15.6294				170613d: 30μm
TKS2-20	260.013	188.316	1.38072	0.345181	93.6771	0.782309	0.126774	0.0119431	0.000220842	0.000110773	2.53854e-05	0.000180496	3.96667e-05		0.785213	0.164892				0.230648	0.801656				170613d: 30μm
TKS2-22P(2)	17.7135	22.0692	0.802634	0.200659	94.3743	0.787787	0.411499	0.136817	0.068185	0.00126016	0.000311079	0.000170479	0.000735199		8.20532	2.00322				3.44512	14.8531				240411d: 25μm
TKS2-25	318.369	222.156	1.43308	0.358271	94.8771	0.791739	0.138689	0.0396498	0.0116089	0.000363374	9.76337e-05	0.000533298	0.000155733		2.41182	0.629507				0.552145	3.14714				170613d: 30μm
TKS2-15	414.12	235.377	1.75939	0.439848	96.6228	0.805458	0.05641	0.0788605	0.000220842	0.000710412	0.00020463	0.000988452	0.000293528		4.63891	1.31857				0.67465	5.93139				170613d: 30μm
TKS2-3-10	292.973	163.946	1.78701	0.446752	96.7622	0.806554	0.0589695	0.163196	0.0135842	0.00146815	9.95659e-05	0.00182873	0.000219062		9.51752	0.64164				1.19661	4.42679				240202d: 30μm
TKS2-6	527.389	248.37	2.1234	0.530849	98.6481	0.821376	0.091386	0.0396745	0.00020884	0.000350481	0.000158335	0.000435139	0.000171642		2.30997	1.02084				0.118886	3.46862				170613d: 30μm
TKS2-11	401.145	279.454	1.43546	0.358865	100.338	0.834656	0.354254	0.0106609	0.000220842	9.26785e-05	2.29896e-05	0.00016274	2.79332e-05		0.666991	0.149915				-0.0111175	0.564527				170613d: 30μm
TKS2-8	307.942	226.571	1.35914	0.339786	101.612	0.844671	0.141071	0.0341181	0.00020884	0.000293084	7.03419e-05	0.000557179	7.74664e-05		1.96087	0.453727				-0.181559	1.56555				170613d: 30μm
TKS2-14 (2)	153.632	160.65	0.956312	0.239078	102.669	0.852974	0.0862587	0.0475642	0.000220842	0.000404612	4.02316e-05	0.00115759	0.000189109		2.69052	0.259624				-0.624387	3.82158				170613d: 30μm
TKS2-7P	74.7692	89.433	0.836037	0.209009	103.836	0.862151	0.172533	0.0262392	0.00741087	0.000220832	5.16846e-05	-2.31026e-05	0.00015505		1.50944	0.333323				-0.466912	3.13335				240411d: 25μm
TKS2-17	191.27	146.189	1.30837	0.327093	105.8	0.877583	1.06	0.0315414	0.000220842	0.000260788	0.000100288	0.000445781	0.000109529		1.75411	0.646615				-0.522554	2.21349				170613d: 30μm
TKS2-18 (2)	521.937	346.3	1.50718	0.376796	106.152	0.880348	0.157628	0.0171092	0.000220842	0.000141016	1.65691e-05	0.000207661	2.1014e-05		0.976754	0.108775				-0.25819	0.424692				170613d: 30μm
TKS2-16P	10.0808	9.7768	1.03109	0.257773	107.006	0.887063	1.40612	0.2153	0.0340094	0.0017611	0.000453736	-0.000263809	0.000385346		11.4235	2.9206				-5.33232	7.78641				240411d: 25μm
TKS2-3-09	320.355	235.613	1.35967	0.339916	111.982	0.926166	0.398162	0.0225724	0.00984506	0.000176841	1.93293e-05	0.00026283	4.39841e-05		1.21168	0.12597				-0.636471	0.888907				240202d: 30μm
TKS2-23	345.988	198.313	1.74466	0.436165	114.705	0.947567	0.269836	0.0293563	0.00730408	0.000224794	5.02717e-05	0.000366083	0.000109213		1.51028	0.324888				-1.088	2.20709				170613d: 30μm
TKS2-3-07	396.153	213.073	1.85923	0.464809	121.635	1.00203	0.211274	0.18007	0.0490789	0.00130393	7.99843e-05	0.00161178	0.000303255		8.45843	0.515822				-7.04871	6.12791				240202d: 30μm
TKS2-1P	24.1144	27.5257	0.876068	0.219017	128.152	1.05325	0.519828	0.102558	0.0558161	0.000706532	0.00013117	-0.000730944	0.00183796		4.63793	0.845162				-14.7779	37.1113				240411d: 25μm
TKS2-3-11(2)	541.195	429.227	1.26086	0.315215	130.844	1.0744	1.56464	0.00429796	0.00387268	2.90262e-05	7.93687e-06	2.78746e-05	1.03874e-05		0.254361	0.0584666				-0.173759	0.209931				240202d: 30μm
TKS2-3	426.22	265.226	1.60701	0.401752	131.871	1.08248	0.376383	0.00832342	0.00020884	5.57928e-05	1.45946e-05	0.000112196	3.10308e-05		0.423378	0.0983998				-0.722693	0.627129				170613d: 30μm
TKS2-3-06(2)	470.89	300.682	1.56608	0.391519	140.51	1.15037	0.379861	0.0539851	0.0131906	0.000340511	9.44636e-05	0.000483964	0.000218924		2.26088	0.60916				-3.96269	4.42402				240202d: 30μm
TKS2-19 (2)	157.371	131.194	1.19953	0.299882	180.168	1.46204	1.40753	0.00683243	0.000220842	3.39086e-05	1.20055e-05	0.00010417	2.99071e-05		0.289369	0.0850931				-1.68784	0.604418				170613d: 30μm
Akazaki lava (sampling location coordinates: 30.810399,130.413669; elevation: 43 m)
TKS3-3	2180.26	890.515	2.44831	0.15302	37.8485	0.343551	0.0851885	0.00141411	0.000460976	2.98667e-05	5.27417e-06	1.85974e-05	5.08923e-06		0.20969	0.0334007				0.2336	0.102854				170613d: 30μm
TKS3-11(2)	3593.44	1477.98	2.43131	0.151957	42.7652	0.382192	0.0898415	0.00185426	0.000499265	3.52033e-05	3.62467e-06	2.24202e-05	4.97449e-06		0.221628	0.0341076				0.259338	0.100535				170613d: 30μm
TKS3-6(2)	9334.34	2325.33	4.0142	0.250887	64.5664	0.553527	0.0790875	0.00481342	0.00112797	6.3097e-05	1.11594e-05	3.066e-05	6.66892e-06		0.227329	0.0544413				0.219561	0.13478				170613d: 30μm
TKS3-2-12(2)	3905.42	1281.22	3.0482	0.190512	70.6315	0.601193	0.0471888	0.00623226	0.000774513	7.52187e-05	8.46751e-06	5.18718e-05	6.80773e-06		0.232622	0.0383008				0.307879	0.137585				231026d: 30μm
TKS3-9	2585.34	741.11	3.48847	0.218029	33.6318	0.310413	0.167153	0.00154375	0.00136335	3.60855e-05	1.5342e-05	1.56232e-05	7.51721e-06		0.241406	0.0775349				0.209555	0.151924				170613d: 30μm
TKS3-7(2)	8803.68	2239.35	3.93136	0.24571	65.9551	0.564441	0.0857051	0.005571	0.00125655	7.16157e-05	1.01588e-05	3.60177e-05	5.35078e-06		0.24251	0.0621718				0.24782	0.10814				170613d: 30μm
TKS3-2-05(2)	4639.43	1343.18	3.45408	0.21588	47.2845	0.417709	0.124604	0.00264096	0.000675549	4.58757e-05	7.13952e-06	2.23964e-05	2.29937e-06		0.243626	0.0589826				0.238608	0.0464707				231026d: 30μm
TKS3-2-08(2)	3960.46	1202.43	3.29372	0.205857	15.3397	0.166654	0.0901354	0.000667999	0.000246666	2.90839e-05	5.52482e-06	1.20672e-05	1.73747e-06		0.247291	0.0386203				0.206468	0.0351145				231026d: 30μm
TKS3-2-03(2)	3189.18	880.249	3.62304	0.22644	50.2973	0.441387	0.150138	0.00318445	0.00105445	5.23492e-05	8.97429e-06	2.45211e-05	4.66432e-06		0.255503	0.078265				0.246313	0.0942665				231026d: 30μm
TKS3-8	5564.55	1302.03	4.27374	0.267109	28.5917	0.270803	0.0846483	0.00147406	0.000298221	3.94963e-05	4.26119e-06	1.50323e-05	1.87716e-06		0.265622	0.0383211				0.21694	0.0379377				170613d: 30μm
TKS3-2(2)	2329.36	487.249	4.78063	0.298789	55.7626	0.484338	0.114573	0.00481812	0.000875086	7.21811e-05	1.11776e-05	3.79274e-05	1.30928e-05		0.288543	0.0805407				0.339086	0.264607				170613d: 30μm
TKS3-15	2847.78	868.506	3.27894	0.204934	59.3436	0.512481	0.136129	0.00562801	0.00133998	7.9684e-05	1.79891e-05	4.68598e-05	1.2794e-05		0.302581	0.105893				0.385031	0.258567				170613d: 30μm
TKS3-1(2)	3322.28	834.35	3.98187	0.248867	71.3003	0.606449	0.0635322	0.0102727	0.00140475	0.00012291	2.32392e-05	6.10034e-05	8.794e-06		0.318337	0.0792614				0.353832	0.177728				170613d: 30μm
TKS3-2-04	2948.53	839.474	3.51236	0.219522	23.0978	0.227625	0.0463535	0.00160431	0.000312855	5.11401e-05	3.56706e-06	2.19242e-05	2.69713e-06		0.346472	0.0292845				0.340744	0.0545094				231026d: 30μm
TKS3-2-01(2)	4204.42	995.118	4.22505	0.264065	62.3685	0.536254	0.0619503	0.00806219	0.00106905	0.000109088	1.43068e-05	4.75894e-05	6.73249e-06		0.354621	0.0674769				0.361933	0.136064				231026d: 30μm
TKS3-10	6014.96	1180.26	5.0963	0.318519	73.8771	0.6267	0.258968	0.00974336	0.00231027	0.000112809	2.61202e-05	4.3292e-05	9.30269e-06		0.801241	0.169435	#			0.228559	0.188008				170613d: 30μm
TKS3-4	10370	2141.67	4.842	0.302625	83.8506	0.705082	0.222058	0.0158232	0.00455127	0.000162836	3.45523e-05	6.2814e-05	1.16391e-05		1.12546	0.22334				0.205013	0.235227				170613d: 30μm
TKS3-2-11	5123.31	1165.99	4.39395	0.274622	88.9753	0.745357	0.126416	0.00853172	0.00139088	8.30551e-05	4.66952e-06	3.8131e-05	5.33975e-06		0.613993	0.033696				0.0849601	0.107917				231026d: 30μm
TKS3-14	5123.58	1359.09	3.76986	0.235616	91.3397	0.763939	0.0823849	0.0287294	0.00509653	0.000272874	4.89758e-05	0.000148926	1.86502e-05		1.84195	0.315919				0.260657	0.37692				170613d: 30μm
TKS3-2-13(2)	2516.27	1078.41	2.33332	0.145832	91.341	0.763949	0.158565	0.00785566	0.00464482	7.46127e-05	3.73668e-05	6.0678e-05	2.60476e-05		0.573381	0.245086				0.106187	0.526419				231026d: 30μm
TKS3-2-09(2)	5555.06	1862.49	2.9826	0.186413	94.2086	0.786485	0.0391062	0.0322918	0.011922	0.000297917	0.000106349	0.000216939	5.88041e-05		0.205574	0.133864				0.253917	1.18841				231026d: 30μm
TKS3-13(2)	2303.06	688.512	3.34498	0.209061	97.7562	0.814366	0.101599	0.0285643	0.00483205	0.000254506	2.58696e-05	0.000263474	0.000232245		1.72646	0.167144				0.119481	4.69318				170613d: 30μm
TKS3-2-07	2989.12	928.683	3.21867	0.201167	100.558	0.836386	0.0379391	0.107643	0.0291381	0.000933837	0.00024035	0.000605621	0.000200375		6.10397	1.54822				-0.0683073	4.04922				231026d: 30μm
TKS3-2-02	4031.23	1060.17	3.80243	0.237652	102.036	0.847997	0.327893	0.0758512	0.0237424	0.000649026	0.00022436	0.000442249	0.000153098		4.26544	1.44562				-0.181936	3.09391				231026d: 30μm
TKS3-12	7439.34	1655.38	4.49405	0.280878	103.11	0.856442	0.0668792	0.0424765	0.00828338	0.000359869	7.01487e-05	0.000184422	3.42755e-05		2.39766	0.452341				-0.115917	0.692702				170613d: 30μm
TKS3-2-10	3517.72	1000.68	3.51532	0.219708	103.689	0.860995	0.154607	0.0267192	0.00674638	0.000225173	4.80511e-05	0.000149135	4.7374e-05		1.53626	0.30994				-0.111201	0.957414				231026d: 30μm
TKS3-5	6724.3	1704.86	3.94419	0.246512	112.887	0.933283	2.01768	0.0317561	0.0401803	0.000246893	6.00742e-05	0.000111677	2.05903e-05		1.67333	0.387424				-0.290875	0.41613				170613d: 30μm
TKS3-2-06	1698.21	442.214	3.84025	0.240015	114.295	0.944341	0.537157	0.061885	0.0252421	0.000475501	8.08124e-05	0.000264802	3.85487e-05		3.1472	0.52092				-0.765014	0.779062				231026d: 30μm
Arithmetic mean (n=28)	4529.09	1213.45	3.69154	0.230721										Weighted mean (n=15)	0.262	0.028		4.6
														Weighted mean (n=16)						0.242	0.026		1.8
Bishop Tuff (reference age: 0.767±0.001 Ma; Crowley et al., 2007)
BST23-07	2156.74	4115.56	0.524047	0.174682	2.3003	0.0641781	0.0175516	0.000900505	0.000217104	0.000101811	4.56049e-06	3.8033e-05	2.58327e-06		0.742616	0.0327525				0.750959	0.0522083				231026d: 30μm
BST23-36	1873.87	3469.7	0.540066	0.180022	3.7259	0.0753818	0.0155249	0.00108259	0.00022433	0.000104206	1.03076e-05	4.83069e-05	9.31643e-06		0.74756	0.0606636				0.939894	0.188286				240202d: 30μm
BST23-38	2790.19	3619.41	0.770895	0.256965	6.14518	0.094395	0.0357986	0.00142808	0.000516366	0.000109773	4.14474e-06	4.78842e-05	4.63908e-06		0.756237	0.0428434				0.908259	0.0937565				240202d: 30μm
BST23-10	1755.7	3626.79	0.484092	0.161364	12.3847	0.143431	0.0257384	0.00228652	0.000381845	0.000115671	5.74617e-06	8.97139e-05	1.93728e-05		0.756619	0.0404708				1.58852	0.391525				231026d: 30μm
BST23-09	2477.28	4614.99	0.536789	0.17893	1.48667	0.0577837	0.0054097	0.000825084	6.33856e-05	0.000103606	3.38459e-06	3.71242e-05	2.89908e-06		0.757068	0.0239463				0.73912	0.0585908				231026d: 30μm
BST23-12	2909.86	4216.95	0.690038	0.230013	1.63029	0.0589124	0.0121622	0.000861668	0.000159002	0.000106127	6.44404e-06	3.61584e-05	3.777e-06		0.767774	0.0434347				0.718842	0.0763338				231026d: 30μm
BST23-35	961.421	2114.34	0.454715	0.151572	12.0912	0.141125	0.0152055	0.0023171	0.000286854	0.000119134	6.80586e-06	0.000103194	1.29388e-05		0.779572	0.0403829				1.833#	0.261493				240202d: 30μm
BST23-06	3320.68	4135.77	0.802917	0.267639	1.37878	0.0569359	0.00796485	0.000860717	0.000126479	0.00010969	4.67083e-06	4.1155e-05	4.50999e-06		0.786663	0.0334882				0.820265	0.0911476				231026d: 30μm
BST23-34(2)	1328.85	2310.75	0.575073	0.191691	2.08895	0.0625171	0.0151363	0.000980303	0.000235489	0.000113777	5.36988e-06	4.21529e-05	5.08761e-06		0.817615	0.0370025				0.834104	0.102821				240202d: 30μm
BST23-33(2)	337.213	830.574	0.406	0.135333	15.8055	0.170316	0.0178103	0.00338105	0.000425238	0.000144043	8.54113e-06	0.000235738	0.00012665		0.888386	0.0491891	#			4.01#	2.55946				240202d: 30μm
Arithmetic mean (n=10)	1991.18	3305.48	0.578463	0.192821										Weighted mean (n=9)	0.768	0.018		1.6
														Weighted mean (n=8)						0.781	0.077		5
Fish Canyon Tuff (reference age: 28.402 ± 0.023 Ma; Schmitz and Bowring, 2001)
FCT23-49(2)	395.99	290.306	1.36404	0.62002	0.258267	0.0481297	0.00582134	0.0288957	0.0034648	0.00435627	0.000188074	0.0013553	4.78836e-05		28.015	1.17455				27.3017	0.967714				231026d: 30μm
FCT23-50	210.057	396.05	0.53038	0.241082	2.47576	0.065557	0.00435233	0.0428366	0.00259575	0.00474122	8.25927e-05	0.00197134	0.000100708		29.8536	0.535929				38.8175	2.03523	#			231026d: 30μm
FCT23-51	370.167	575.466	0.643247	0.292385	0.527733	0.0502475	0.00467986	0.0316855	0.00317239	0.00457552	0.000122479	0.00153509	7.82739e-05		29.3792	0.782321				30.8372	1.58187				231026d: 30μm
FCT23-52	158.386	219.491	0.721607	0.328003	0.315519	0.0485797	0.00747738	0.0292417	0.00429546	0.00436759	0.000117478	0.00138955	5.8832e-05		28.1052	0.779845				27.9751	1.18897				231026d: 30μm
FCT23-53	266.1	270.826	0.982547	0.446612	-0.245972	0.0441669	0.00337569	0.0270698	0.00200285	0.00444715	0.000105791	0.00137966	7.51195e-05		28.6648	0.681521				27.8639	1.51812				231026d: 30μm
FCT24-02	236.82	531.883	0.445249	0.202386	0.744271	0.0519492	0.00763257	0.0304488	0.00422638	0.00425291	9.51789e-05	0.00133792	4.89667e-05		27.2684	0.650137				26.8206	0.989602				240202d: 30μm
FCT24-03(2)	179.866	517.351	0.347667	0.158031	0.827758	0.0526054	0.00517788	0.0291458	0.002609	0.00402014	0.000206537	0.00139327	7.36498e-05		25.7669	1.26387	#			27.9059	1.48842				240202d: 30μm
FCT24-04	372.695	652.467	0.571209	0.25964	0.306099	0.0485056	0.00254979	0.029731	0.00265097	0.00444746	0.000291123	0.00150297	6.49776e-05		28.6274	1.75315				30.2596	1.31317				240202d: 30μm
FCT24-05	289.463	592.277	0.488729	0.22215	4.91654	0.0847391	0.0439285	0.0566857	0.0311358	0.00485382	0.000131599	0.00171467	0.000112303		29.8038	1.90374				32.9232	2.26953				240202d: 30μm
FCT24-06(2)	227.441	357.239	0.636663	0.289392	1.12787	0.0549639	0.00525641	0.0347524	0.00418871	0.00458776	0.000315496	0.00163779	0.000119002		29.2817	1.88602				32.7002	2.40491				240202d: 30μm
Arithmetic mean (n=10)	270.698	440.336	0.673134	0.30597										Weighted mean (n=9)	28.75	0.77		5.8
														Weighted mean (n=9)						28.4	1.4		7.9
Plešovice (reference age: 337.13±0.37 Ma; Sláma et al., 2008)
P3-2-381 (2)	99.178	830.74	0.119385		1.03162	0.0542075	0.0037465	0.408379	0.00020884	0.0546635	0.00100942	0.0207854	0.000416573		343.198	6.20589				411.526	8.41726				170613d: 30μm
P3-2-382 (2)	100.991	847.118	0.119217		0.80286	0.0524097	0.000603838	0.393451	0.000220842	0.054472	0.000901801	0.0203521	0.000462774		342.028	5.55216				403.954	9.35058				170613d: 30μm
P3-2-383	104.724	836.451	0.1252		1.1656	0.0552604	0.00107136	0.412658	0.00589063	0.0541838	0.000965538	0.021317	0.000953162		340.266	5.941				421.376	19.2544				170613d: 30μm
P3-2-384	101.748	669.942	0.151876		1.49355	0.0578378	0.00129403	0.425831	0.0112241	0.0534219	0.000673175	0.0190517	0.000454549		335.605	4.16803				375.772	9.18443				170613d: 30μm
P3-2-385	78.2259	715.644	0.109308		1.20464	0.0555673	0.000953623	0.405196	0.016392	0.0529102	0.00144986	0.0199847	0.000536024		332.473	8.90442				395.141	10.8302				170613d: 30μm
P3-2-1224	94.2864	942.749	0.100012		1.00263	0.0539797	0.000899776	0.397126	0.0111437	0.0533816	0.0010892	0.0166536	0.000635823		335.358	6.6983				330.481	12.846				231026d: 30μm
P3-2-1227(2)	59.966	607.114	0.0987723		1.26842	0.0560685	0.00134549	0.41409	0.00947137	0.0535883	0.000903071	0.0197553	0.000587832		336.623	5.56333				390.399	11.8767				231026d: 30μm
P3-2-1228	82.3971	821.466	0.100305		1.03913	0.0542665	0.00086087	0.392865	0.016853	0.0525298	0.00174743	0.0165263	0.000504695		330.143	10.729				327.854	10.1974				231026d: 30μm
P3-2-1229(2)	101.522	683.449	0.148544		2.90017	0.0688924	0.00154869	0.50939	0.0174816	0.0536504	0.00112176	0.0257156	0.000841757		337.003	6.89547				498.447	17.0049				231026d: 30μm
P3-2-1230(2)	61.9561	483.822	0.128055		5.67337	0.090687	0.0051114	0.670907	0.0431031	0.0536799	0.0016731	0.0546206	0.00469221		337.183	10.2634				1015.33	94.6087	#			231026d: 30μm
P3-2-1231	52.6885	547.81	0.0961803		1.62102	0.0588396	0.00137197	0.4461	0.0133363	0.0550119	0.000809939	0.0221018	0.00159866		345.327	4.99252				434.731	32.2835				231026d: 30μm
P3-2-1291(2)	60.347	587.331	0.102748		0.959417	0.0536401	0.000864185	0.393353	0.0102925	0.0532093	0.00103254	0.0169825	0.000496348		334.303	6.35364				337.1	10.0288				240202d: 30μm
P3-2-1292(2)	71.2973	465.892	0.153034		2.12096	0.0627686	0.00181202	0.457743	0.0222991	0.0529143	0.00203331	0.0234507	0.00082817		332.498	12.4763				458.647	16.7305				240202d: 30μm
P3-2-1293(2)	72.6188	443.249	0.163833		37.0815	0.337523	0.0711819	3.91528	1.22653	0.0841693	0.0117761	0.43665	0.152198		521.07	70.4099	#			4905.76	2863.2	#			240202d: 30μm
P3-2-1294(2)	99.0447	902.601	0.109733		1.32615	0.0565222	0.00124279	0.413771	0.0143634	0.0531172	0.00234674	0.0209417	0.00161162		333.74	14.3945				413.367	32.545				240202d: 30μm
P3-2-1295	90.8452	825.963	0.109987		1.24401	0.0558767	0.00117962	0.413659	0.0102985	0.0537163	0.00115589	0.0194563	0.000265767		337.406	7.10327				384.641	5.37048				240202d: 30μm
P3-2-1296	93.447	504.764	0.18513		2.74381	0.0676636	0.00389448	0.501706	0.0207102	0.0538007	0.00105531	0.0205139	0.00139556		337.922	6.48955				399.245	28.185				240202d: 30μm
P3-2-1297	56.8394	502.222	0.113176		1.07518	0.0545498	0.00123563	0.415308	0.00914812	0.0552422	0.000706977	0.0178079	0.000538111		346.734	4.3684				352.931	10.8724				240202d: 30μm
P3-2-1298	66.8166	642.464	0.104001		4.66971	0.0827992	0.010111	0.619793	0.0807334	0.0543143	0.0007647	0.0572284	0.0144537		341.064	4.72032				1073.56	290.02	#			240202d: 30μm
Arithmetic mean (n=19)	81.5231	676.884	0.123079											Weighted mean (n=18)	339.4	2.3
														Weighted mean (n=16)						384	19		45
a fTh/U = (Th/U)zircon/(Th/U)magma. (Th/U)magma of 4.0 ± 2.0 for TKS2, 16.0 ± 8.0 for TKS3, 3.0 ± 1.5 for Bishop Tuff, and 2.2 ± 1.1 for Fish Canyon Tuff were used. b f206% denotes the percentage of 206Pb that is common Pb and is calculated as follows: f206% = 100 × (x－0.0461)/(0.832－0.0461), where x is a measured 207Pb/206Pb ratio. c Measured isotope ratio, that is before corrections of initial …

## Sheet: Table S2
Table S2
LA-ICP-MS U-Th analytical results. U-Th model age with >50% uncertaity (1σ) is shown in italics. U-Pb age is also included for comparison. For U-Pb data, common Pb contamination (f206%) of >75% is shown in italics.
Sample name	230Tha	232Th	238U	(238U/232Th)	σ	(230Th/232Th)	σ	U-Th age [ka]b		MSWDc	Memod	U-Pb age [ka]			Memod
	[cps]	[cps]	[cps]					230Th/238U	1s		U-Th	206Pb/238U	1s	f206%	U-Pb
Takeshima pyroclastic flow or K-Ah tephra (sampling location coordinates: 30.815061,130.416073; elevation: 27 m)
TKS2-3-01(2)	16.1465	745690	990157	4.16331	0.0692491	3.69421	1.44158	215.335	272.378		240202w: 30μm	1314.49	163.842	-1.49633	240202d: 30μm		-329.421
TKS2-3-02(2)	9.47401	617529	612364	3.10917	0.208607	2.4769	2.15538	142.041	278.889		240202w: 30μm	5339.55	647.503	84.7443	240202d: 30μm		-415.738
TKS2-3-03	33.1015	2.32029e+06	2.16091e+06	2.92003	0.0688904	2.26943	1.14321	129.566	140.206		240202w: 30μm	214.989	51.438	55.8073	240202d: 30μm		-150.847
TKS2-3-04(2)	13.5745	1.11391e+06	1.05685e+06	2.97481	0.132059	1.8683	1.37939	74.4457	100.222		240202w: 30μm	992.646	136.747	82.0842	240202d: 30μm		-125.998
TKS2-3-05(2)	61.5339	6.32309e+06	4.7662e+06	2.36339	0.10014	1.39482	0.33752	53.3575	25.8281		240202w: 30μm	126.943	33.0038	31.4222	240202d: 30μm		1.70134
TKS2-3-06(2)	86.9978	8.16749e+06	5.04161e+06	1.93541	0.0754871	1.57229	0.424496	125.836	76.5419		240202w: 30μm	2260.88	304.58	140.51	240202d: 30μm		-27.2473
TKS2-3-07	23.8571	1.62537e+06	1.19745e+06	2.30993	0.160408	2.34887	1.1165	2000	4.9161e+09		240202w: 30μm	8458.43	257.911	121.635	240202d: 30μm		-9.8322e+09
TKS2-3-08(2)	39.221	3.66762e+06	2.4937e+06	2.13183	0.19487	1.58041	0.748773	97.3588	95.2772		240202w: 30μm	431.26	43.182	88.598	240202d: 30μm		-93.1956
TKS2-3-09	26.1212	1.51944e+06	1.49143e+06	3.07761	0.168826	2.83365	0.788275	244.358	267.531		240202w: 30μm	1211.68	62.9852	111.982	240202d: 30μm		-290.705
TKS2-3-10	12.5624	1.85395e+06	1.13619e+06	1.92152	0.187235	0.824752	0.670668	4.00122	39.7738		240202w: 30μm	9517.52	320.82	96.7622	240202d: 30μm		-75.5464
TKS2-3-11(2)	30.8895	2.18097e+06	2.01367e+06	2.89488	0.0910918	2.24957	0.712339	129.291	88.2062		240202w: 30μm	254.361	29.2333	130.844	240202d: 30μm		-47.121
Akazaki lava (sampling location coordinates: 30.810399,130.413669; elevation: 43 m)
TKS3-2-05(2)	349.241	5.46796e+07	1.64791e+07	0.944933	0.0205681	0.73594	0.0645197	139	28		231026w: 30μm	243.626	29.4913	47.2845	231026d: 30μm		83		No. 005
TKS3-2-08(2)	251.887	4.01656e+07	1.14351e+07	0.892647	0.0413862	0.714012	0.0887844	148	45		231026w: 30μm	247.291	19.3101	15.3397	231026d: 30μm		58		No. 008
TKS3-2-02	268.008	4.09209e+07	1.23531e+07	0.946509	0.0214304	0.766682	0.0689224	156	34		231026w: 30μm	4265.44	722.811	102.036	231026d: 30μm		88		No. 002
TKS3-2-04	211.369	3.18117e+07	9.76558e+06	0.962507	0.0197593	0.784662	0.0890174	159	44		231026w: 30μm	346.472	14.6423	23.0978	231026d: 30μm		71		No. 004
TKS3-2-06	141.417	2.09442e+07	6.53952e+06	0.978983	0.0211322	0.805052	0.111063	164	56		231026w: 30μm	3147.2	260.46	114.295	231026d: 30μm		52		No. 006
TKS3-2-03(2)	174.956	2.65319e+07	7.72333e+06	0.912703	0.00895673	0.775163	0.116178	180	72		231026w: 30μm	255.503	39.1325	50.2973	231026d: 30μm		36		No. 003
TKS3-2-13(2)	284.719	2.90285e+07	1.45938e+07	1.5763	0.0309314	1.38368	0.109088	215	56		231026w: 30μm	573.381	122.543	91.341	231026d: 30μm		103		No. 013
TKS3-2-11	242.194	3.75742e+07	9.95153e+06	0.830412	0.0267446	0.747057	0.0826053	222	87		231026w: 30μm	613.993	16.848	88.9753	231026d: 30μm		48		No. 011
TKS3-2-01(2)	224.25	3.38494e+07	9.06509e+06	0.83968	0.0214666	0.780978	0.0848981	261	124		231026w: 30μm	354.621	33.7385	62.3685	231026d: 30μm		13		No. 001
TKS3-2-10	209.939	2.84218e+07	8.96921e+06	0.989455	0.0170876	0.925182	0.0868577	274	121		231026w: 30μm	1536.26	154.97	103.689	231026d: 30μm		32		No. 010
TKS3-2-12(2)	379.147	4.59049e+07	1.50908e+07	1.03073	0.0151604	1.09044	0.0797895	2000	796530527		231026w: 30μm	232.622	19.1504	70.6315	231026d: 30μm		-1593059054		No. 012
TKS3-2-07	225.115	2.55642e+07	9.82735e+06	1.20531	0.0405206	1.19391	0.0788087	493	737		231026w: 30μm	6103.97	774.108	100.558	231026d: 30μm		-981		No. 007
TKS3-2-09(2)	364.968	4.85624e+07	1.53897e+07	0.993628	0.0330971	0.949584	0.0760512	316	164		231026w: 30μm	205.574	66.932	94.2086	231026d: 30μm		-12		No. 009
							Weighted mean (n=10)	162	30	0.42
							Median (n=10)	172	+89/-24
a 230Th <30 cps were omitted. b Model ages were calculated assuming Th/U of magma to be 4.0 for K-Tz tephra and 16.0 for Akazaki lava. Error of weighted mean and median are shown as 95% and 97.9% confidence levels, respectively. c MSWD: mean square weighted deviation. d Shown are analyzed date, section (d: deep; w: whole), and laser diameter.

## Sheet: Table S3
Table S3
Zircon LA-ICP-MS elemental analyses.
	Na	Mg	Al	Si	P	K	Ca	Ti	Mn	Fe	Rb	Sr	Y	Zr	Nb	Ba	La	Ce	Pr	Nd	Sm	Eu	Gd	Tb	Dy	Ho	Er	Tm	Yb	Lu	Hf	Ta	Th	U	Th/U	ThO/Th		Eu/Eu⁎	Ti in Zr
	wt%	ppm	wt%	wt%	ppm	ppm	wt%	ppm	ppm	ppm	ppm	ppm	ppm	ppm	ppm	ppm	ppm	ppm	ppm	ppm	ppm	ppm	ppm	ppm	ppm	ppm	ppm	ppm	ppm	ppm	ppm	ppm	ppm	ppm					℃	Memo
Takeshima pyroclastic flow or K-Ah tephra (sampling location coordinates: 30.815061,130.416073; elevation: 27 m)
TKS2-2E	-6.70676e-05	0.890737	0.000370764	32.7	2566.93	0.0299118	-0.00849236	4.81228	-2.1232	-1.77838	0.842963	0.630885	2839.02	465546	6.53024	-0.00462775	0.0109185	31.0892	0.0846463	2.16406	6.16905	0.969581	50.1588	18.6549	226.765	103.393	504.055	115.949	1080.11	213.087	10950.6	2.72216	1187.7	931.979	1.27439	0.00197482		0.16851	742.31	211206s: 30μm	No. 001
TKS2-4E	-0.000958624	0.646005	-0.000139214	32.7	966.886	-1.45059	0.00502938	7.95387	0.540702	1.12483	0.333181	0.376635	1188.96	453459	1.58315	0.0201666	0.00397977	14.9983	0.0256805	0.717898	1.63856	0.442463	15.2143	6.54392	80.0085	39.5769	206.646	53.0066	530.319	101.544	10388.7	0.65251	111.845	121.722	0.918852	0.00238173		0.270922	791.445	211206s: 30μm	No. 002
TKS2-11E	-0.000571083	1.20457	0.000136013	32.7	956.29	0.82775	0.00954008	7.63722	-0.712227	-3.74728	0.344847	0.371663	1238.12	425398	1.42273	0.0304208	0.187216	11.2829	0.11565	1.45977	2.26284	0.587945	17.3041	6.56321	84.6494	38.943	210.355	48.6035	499.394	99.4199	8165.04	0.483569	81.4488	83.6297	0.973922	0.00187433		0.287249	787.297	211206s: 30μm	No. 004
TKS2-22E	3.20724e-05	0.96745	0.000198296	32.7	1117.43	0.239519	0.00899763	7.96683	0.564127	5.34981	0.380658	0.374966	1507.97	371210	1.97634	-0.0544447	0.00804353	19.0393	0.0508377	1.00731	2.69408	0.704679	22.535	8.31383	103.747	48.7986	244.448	56.6056	533.99	104.611	7380.5	0.511675	277.935	164.558	1.68898	0.00187315		0.276491	791.612	211206s: 30μm	No. 005
TKS2-8-2E	-0.00165595	1.78004	0.00101069	32.7	374.914	4.06767	0.000413036	9.89991	-1.52483	-0.254148	0.415448	0.414009	1094.29	332638	1.62545	-0.0401454	0.0792489	10.4121	0.0491924	0.803581	2.09799	0.573283	14.8777	5.56966	80.826	36.6516	204.945	46.1942	521.19	110.244	9392.46	0.547214	57.4848	83.2426	0.69057	0.00130284		0.313707	814.366	231227s: 25μm	No. 008
TKS2-9-3E	0.00148664	3.41971	0.00335376	32.7	2693.32	-2.29564	0.0158487	37.0901	1.86764	48.1397	2.88269	1.52502	11047.3	360400	15.5361	-0.0542466	0.151255	110.53	1.97827	32.8767	65.4781	1.29204	301.914	90.8879	1054.61	356.512	1670.08	315.28	2809.84	534.553	9731.23	5.2793	3589.66	1302.78	2.75538	0.00164293		0.0280938	976.768	231227s: 25μm	No. 009
TKS2-7E	0.0042563	330.362	0.00414606	32.7	1376.89	4.21775	0.189214	12.4117	10.5098	82.7242	0.73656	2.93462	2615.26	582024	3.82125	0.226045	2.79752	40.956	1.11297	7.10028	6.21832	1.32026	33.9967	12.5312	181.116	75.2115	393.401	93.3269	983.636	197.754	14883.9	1.1958	311.458	298.381	1.04383	0.00185614		0.277605	839.105	240516s: 25μm		No. 101
TKS2-10E(2)	0.00258684	265.189	0.00840138	32.7	601.786	4.71258	0.0955799	7.24478	8.91414	138.131	0.242814	0.748208	1109.2	354188	2.3811	1.09715	1.23476	12.8812	0.422366	2.33449	2.05767	0.709817	12.7261	5.17915	72.3734	32.188	177.01	44.3849	503.828	107.094	9305.61	0.851265	176.86	287.693	0.614754	0.00191306		0.424066	781.958	240516s: 25μm		No. 102
TKS2-3-01E	0.0010959	6.53066	0.00066568	32.7	1435.38	-1.24308	0.158495	4.72407	2.86809	5.29844	0.633699	1.1076	1854.42	273332	2.23465	0.0379079	2.29791	22.686	0.876901	5.84627	5.24029	1.07454	30.3847	11.0912	152.113	61.4038	313.984	69.6006	700.83	146.26	7212.73	0.703334	342.895	265.943	1.28935	0.00209115		0.260341	740.588	240516s: 25μm		No. 104
TKS2-9E	2.13902e-05	1.9822	0.00342673	32.7	6151.33	-0.783053	-0.00380615	46.7542	0.931879	56.9691	2.41226	1.31791	11577.9	463225	16.7251	-0.0033021	0.134646	103.101	1.63113	29.7687	50.4688	1.07367	282.836	86.1668	927.097	353.856	1564.38	323.486	2604.31	477.771	9272.06	5.75822	3799.95	1118.02	3.39883	0.00177927				211206s: 30μm	No. 003
TKS2-4-2E	0.00761754	36.633	0.00626212	32.7	5971.02	12.9768	1.39339	7.35183	29.2281	60.8818	0.590856	7.27359	1652.92	369488	1.16515	0.471323	16.6226	63.8867	6.57927	32.9151	10.626	1.67529	31.5293	9.38718	127.875	52.5426	281.295	61.5002	637.539	130.182	8500.33	0.482407	106.536	119.188	0.89385	0.00189558				231227s: 25μm	No. 006
TKS2-5-2E	0.0301543	11.5417	0.0931854	32.7	356.721	202.103	0.0292546	18.6263	3.01072	72.7082	0.952631	0.964206	810.531	370114	1.02626	3.6373	0.207178	10.2169	0.0897073	0.792653	1.74821	0.365796	11.6667	4.22966	66.6852	27.1678	152.046	32.7788	385.851	75.594	8186.89	0.358968	53.5876	76.9319	0.69656	0.00177933				231227s: 25μm	No. 007
TKS2-17-2E	0.0561273	20.5278	0.179005	32.7	355.328	461.57	-0.0144398	29.293	5.31815	124.121	1.91647	0.965752	874.177	376586	1.38976	7.76704	0.322113	12.0441	0.0972881	0.931307	1.76651	0.586592	13.6754	4.82336	66.5134	29.7648	163.47	36.1971	416.304	87.3152	8369.2	0.497474	83.2391	95.7554	0.869289	0.00106303				231227s: 25μm	No. 010
TKS2-16E	0.0348781	2831.53	0.0976732	32.7	1994.27	58.3467	0.112459	16.0134	242.614	672.548	2.01266	1.54332	7339.39	455138	8.60044	1.89077	0.629853	108.471	0.853374	13.3804	28.865	4.93234	125.423	41.3599	545.172	204.062	1003.85	216.361	2066.42	420.734	8898.95	1.42625	1289.02	703.409	1.83254	0.00171826				240516s: 25μm		No. 103
TKS2-3-05E	0.00581579	16.6505	0.0232641	32.7	2048.96	40.9029	0.00170396	12.5761	7.67579	19.8034	1.6262	1.1256	5947.11	310311	13.734	0.889633	0.0503811	112.092	0.284151	6.50746	17.0903	3.28434	102.643	36.4127	487.002	191.26	913.867	196.503	1831.97	360.704	8169.28	2.43306	2016.15	992.742	2.03089	0.00200165				240516s: 25μm		No. 105
Average	0.000689448	67.8878	0.00201594	32.7	1343.31	1.01176	0.0527361	11.0823	2.3227	30.5542	0.756984	0.942622	2721.62	402022	4.12344	0.139802	0.752317	30.4305	0.524057	6.03449	10.4285	0.852735	55.4569	18.3706	226.246	88.0754	436.103	93.6612	907.015	179.396	9712.31	1.43854	681.921	393.326	1.25
Standard error (1σ)	0.000622871	43.7871	0.000943722	2.51215e-15	267.694	0.889707	0.025152	3.34456	1.4955	16.6308	0.274209	0.281796	1063.05	30270.4	1.52449	0.122997	0.365181	10.5609	0.22528	3.44032	6.90861	0.107581	31.0667	9.17744	105.079	34.4089	158.332	28.8502	248.822	46.6616	773.548	0.533943	381.093	142.975	0.217495
Standard error (%)	90.3434	64.4993	46.8131	7.68241e-15	19.9279	87.9364	47.6941	30.1793	64.3863	54.4305	36.2239	29.8949	39.0594	7.52954	36.9713	87.9791	48.5409	34.705	42.9877	57.0109	66.2471	12.6159	56.0196	49.9573	46.4445	39.0676	36.306	30.8027	27.4331	26.0103	7.96461	37.1171	55.8853	36.3504	17.3996
Akazaki lava (sampling location coordinates: 30.810399,130.413669; elevation: 43 m)
TKS3-1E	-0.000841022	15.769	0.0132677	32.7	3737.1	-2.29358	-0.00885924	50.8837	4.56861	94.5788	2.58108	1.62421	13311.2	485521	29.4576	0.108657	0.351724	284.642	4.0482	59.2329	73.7789	1.81476	320.396	95.375	983.447	375.67	1706.23	378.498	3117.08	615.474	8038.2	6.57325	5154.88	1234.19	4.17671	0.00163436		0.0360854	1023.11	211206s: 30μm	No. 001
TKS3-2E	-0.00172107	11.0719	0.00630278	32.7	3082.89	-0.00589629	-0.0114185	43.2735	3.82739	66.5226	1.82595	1.2212	10197.8	493319	21.0002	-0.0245213	0.397633	231.506	3.69792	48.5338	56.1607	1.425	222.879	66.5723	659.187	256.722	1178.79	269.012	2311.1	480.86	6460.55	4.25199	2759.45	525.812	5.24798	0.00166589		0.0389392	998.945	211206s: 30μm	No. 002
TKS3-8E	-0.000776414	1.89932	0.00240169	32.7	3496.6	4.91595	-0.00613696	65.1235	0.324676	6.51122	1.64611	1.0309	7351.43	476623	48.4918	0.0781663	0.109902	206.238	1.19644	18.6442	28.1781	0.846827	144.304	48.5842	502.929	206.883	975.661	218.188	1958.67	367.46	7929.66	14.2543	5378.52	2001.6	2.68711	0.0017088		0.0405997	1061.73	211206s: 30μm	No. 003
TKS3-9E(2)	0.00197346	8.95328	0.028823	32.7	3492.3	5.07856	0.0032463	124.224	9.5733	407.254	2.12933	1.24529	10695.6	428737	30.3664	0.0392531	0.453661	254.303	4.51041	59.7099	69.3253	1.87863	301.267	86.1058	869.755	321.769	1436.39	335.156	2845.75	531.798	6310.73	6.73561	2825.97	750.178	3.76707	0.00176147		0.0397415	1174.63	211206s: 30μm	No. 004
TKS3-16E	0.00172992	6.90886	0.0028843	32.7	2719.9	1.2093	-0.0100513	52.8828	2.90271	27.1954	2.68776	1.31475	9876.73	376106	24.4812	0.00477263	0.198552	140.336	1.92517	30.417	59.7685	1.40401	286.8	89.1273	1013.64	338.962	1542.97	303.047	2614.07	504.019	7886.88	9.80407	3492.32	1216.35	2.87114	0.00161953		0.0327844	1028.99	231227s: 25μm	No. 006
TKS3-2-4E	0.00112523	38.2209	0.00849836	32.7	1476.4	5.29484	-0.0185816	31.5193	4.22381	89.1193	2.87044	1.74342	12037.7	417641	26.6037	0.664649	0.278974	226.787	3.35182	48.1598	72.4636	1.57627	284.738	84.1005	963.416	341.032	1669.19	342.79	3251.4	643.066	7088.18	6.27974	5024.54	1327.55	3.78481	0.0014554		0.0335484	954.184	231227s: 25μm	No. 008
TKS3-20E	0.00708716	12.8936	0.029606	32.7	1581.33	38.6966	0.015279	97.2239	0.9375	52.3471	2.56015	1.3133	9672.35	357412	31.7047	0.0376677	0.189996	247.02	2.65795	41.0358	68.8561	1.33764	277.642	82.6012	913.852	307.781	1428.65	278.162	2421.6	458.66	7539.96	8.36626	4297.47	1437.72	2.98908	0.00161184				231227s: 25μm	No. 007
TKS3-13E(2)	0.00479983	18.0548	0.12765	32.7	1386	27.566	0.0225771	528.564	2.71898	104.05	0.977869	4.8858	2473.86	263924	7.90728	4.76413	0.768279	40.1643	0.55577	5.93899	7.10518	0.188757	41.131	14.0043	160.668	67.262	335.782	73.189	689.788	129.324	4686.02	3.20247	964.018	360.228	2.67613	0.00142536				211206m: 30μm	No. 005
TKS3-2-11E	0.00355812	485.442	0.00657499	32.7	1205.01	13.6288	0.016313	32.0913	7.38258	67.8628	2.14411	1.403	8266.7	383736	15.1215	0.218802	0.24248	157.921	2.5819	35.4298	50.0586	1.33888	192.543	57.7732	691.998	249.383	1208.14	265.325	2656.9	511.804	7261.57	5.17184	4249.3	1146.85	3.7052	0.00148512				211206m: 30μm	No. 009
Average	0.000248352	13.8039	0.010363	32.7	3000.87	2.36653	-0.00863354	61.3178	4.23675	115.197	2.29011	1.36329	10578.4	446324	30.0668	0.145163	0.298408	223.969	3.12166	44.1163	59.9459	1.49092	260.064	78.3108	832.063	306.84	1418.2	307.782	2683.01	523.779	7285.7	7.98316	4105.95	1175.95	3.75581
Standard error (1σ)	0.000633916	5.22909	0.0040352	3.17764e-15	338.574	1.3053	0.002922	13.3732	1.23613	60.0912	0.202946	0.109472	829.902	18908.2	3.93843	0.105736	0.0524961	19.979	0.526314	6.69337	6.97512	0.151573	26.7359	7.12725	84.2176	25.6024	117.617	23.4721	200.475	40.5666	316.902	1.44926	496.369	209.258	0.379888
Standard error (%)	255.249	37.8814	38.9386	9.71756e-15	11.2826	55.1566	-33.8448	21.8096	29.1764	52.1639	8.86181	8.03	7.84524	4.23643	13.0989	72.8399	17.5921	8.92046	16.8601	15.1721	11.6357	10.1665	10.2805	9.10123	10.1215	8.3439	8.29335	7.62622	7.47202	7.74498	4.34965	18.1539	12.089	17.7948	10.1147
91500 zircon
Q3-1-E154(2)	-0.000846261	0.241743	0.00142636	32.7	13.1219	-1.12849	0.00844674	4.24634	-1.33645	2.71779	0.0347341	0.173398	117.371	483913	0.865537	-0.00616919	-0.00883707	1.66246	0.0116718	0.12788	0.255695	0.13523	1.5266	0.546635	8.06065	3.68274	21.9941	5.90525	93.0654	12.5231	5180.96	0.414774	18.0838	56.9537	0.317517	0.00207966		0.661717		211206s: 30μm	No. 001
Q3-1-E155	-0.00102911	0.323137	0.00118487	32.7	10.3128	-0.556402	0.000634154	3.71994	-0.278335	0.878759	-0.0108337	0.12993	111.923	474331	0.783712	0.0324163	0.00463512	1.67865	0.00732866	0.140043	0.402124	0.131026	1.67828	0.607804	8.64257	3.57836	21.9118	5.81938	88.1198	11.1962	4928.95	0.53931	16.1585	53.6352	0.301266	0.00174231		0.487607		211206s: 30μm	No. 002
Q3-1-E156	-0.00124017	0.154675	0.00142801	32.7	16.5687	-1.0441	-0.000605112	4.03445	-0.663154	-1.19913	0.0436336	0.160928	123.954	511249	0.955408	-0.018454	-0.00592313	1.82504	0.00341845	0.153953	0.278599	0.115034	1.9654	0.549877	8.81474	3.77585	22.9115	6.30904	91.9841	13.8537	5564.52	0.407624	21.0605	59.8465	0.351909	0.0018798		0.475264		211206s: 30μm	No. 003
Q3-1-E157	-0.000669302	0.040993	0.00108996	32.7	15.7501	-1.40831	0.00255133	3.94032	-1.20436	-0.760052	0.0533689	0.148698	120.3	495336	0.775418	0.0528326	0.00684401	1.66455	0.0113896	0.193859	0.443589	0.136194	1.50067	0.706349	9.70951	4.24481	23.6328	5.45409	93.188	12.1791	5441.17	0.399612	18.7659	48.8135	0.384441	0.00179326		0.510328		211206s: 30μm	No. 004
Q3-1-E158	0.000918384	1.20629	0.00239205	32.7	25.4919	0.16003	-0.000557513	4.87336	-0.27125	5.23587	0.0235927	0.150508	156.732	572211	0.93143	0.0434195	0.00794034	2.22917	0.0139919	0.230609	0.310481	0.173301	1.43033	0.703622	9.08366	4.47808	27.3601	7.16465	102.243	15.3585	6429.2	0.520838	23.9833	68.899	0.348093	0.0013597		0.795043		211206s: 30μm	No. 005
Q3-1-E159	-0.000864293	0.245297	0.00137001	32.7	15.855	-0.596365	0.00670641	5.37381	0.267703	0.344537	0.0532449	0.143236	124.086	553054	0.952246	0.0191299	0.00208519	2.06684	0.00829204	0.148308	0.393127	0.199705	1.92468	0.634193	10.5926	4.36353	26.6599	6.39716	95.5178	12.8579	4919.92	0.374564	18.7955	59.5912	0.315408	0.000977119		0.701887		211206s: 30μm	No. 006
Q3-3-E163	-0.00272196	-4.42284	0.00275484	32.7	13.2939	0.637429	0.0111291	3.83302	0.280602	3.25432	0.0486157	0.146774	114.746	370726	0.900922	-0.0718457	0.00451743	2.23022	0.0109769	0.104393	0.355863	0.230621	1.68539	0.674549	8.89984	3.96207	21.8121	5.03253	84.9028	11.9945	5248.65	0.432995	24.7945	69.6714	0.355878	0.00230379		0.910399		231227s: 25μm	No. 007
Q3-3-E164	0.000269017	0.332009	0.00244554	32.7	22.4866	-5.13202	-0.00883041	5.61766	-0.830714	0.533493	0.0389482	0.180512	117.174	357874	0.779895	-0.0934623	0.0103481	2.22253	0.0103758	0.203842	0.234249	0.165786	2.38054	0.659198	9.83526	3.88483	21.8677	5.51352	81.2355	11.6525	4849.02	0.454772	22.9765	60.3696	0.380597	0.00127942		0.678728		231227s: 25μm	No. 008
Q3-3-E167	9.16016e-05	-0.495509	0.00208163	32.7	24.6182	6.57868	-0.00535806	3.89111	0.463141	2.02174	0.0377428	0.144909	111.706	338750	0.977714	0.0376156	-0.00730829	2.29475	0.0264493	0.197387	0.443467	0.26815	1.71138	0.713222	9.20424	3.7444	20.7087	5.28103	83.6157	10.7215	4999.28	0.477097	23.076	69.6505	0.331311	0.00188374		0.941018		231227s: 25μm		No. 101
Q3-3-E168	-0.000134302	-3.09913	0.00111496	32.7	24.6312	6.32561	0.0119026	4.90189	-0.21525	2.54128	-0.00887333	0.115	119.453	327710	1.06118	-0.00891416	-0.0010747	2.33669	0.00531212	0.196662	0.310914	0.196757	1.71288	0.661737	9.06578	3.67451	19.7435	5.47432	84.3275	10.7629	4970.02	0.405162	22.9205	70.5384	0.324936	0.00242632		0.824272		231227s: 25μm		No. 102
Average	-0.000622639	-0.547334	0.00172882	32.7	18.213	0.383606	0.00260192	4.44319	-0.378807	1.55686	0.0314174	0.149389	121.745	448515	0.898347	-0.00134316	0.0013227	2.02109	0.0109207	0.169694	0.342811	0.175181	1.75161	0.645719	9.19088	3.93892	22.8602	5.8351	89.8199	12.31	5253.17	0.442675	21.0615	61.7969	0.341136
Standard error (1σ)	0.000315924	0.560059	0.00019783	2.36848e-15	1.76486	1.1235	0.00218181	0.218575	0.197027	0.622627	0.00743922	0.0060608	4.1205	28903.2	0.030448	0.0155796	0.00214336	0.0891711	0.00199779	0.0127156	0.0240529	0.0154773	0.0882496	0.0192725	0.223124	0.0998886	0.770015	0.201198	2.06228	0.45617	150.729	0.01725	0.924749	2.40344	0.00880828
Standard error (%)	-50.7394	-102.325	11.443	7.24305e-15	9.69009	292.878	83.8536	4.91933	-52.0126	39.9925	23.6787	4.05705	3.38454	6.4442	3.38934	-1159.92	162.045	4.41203	18.2937	7.49328	7.01637	8.83503	5.03819	2.98466	2.42767	2.53594	3.36836	3.44806	2.29602	3.70569	2.86929	3.89676	4.39071	3.88925	2.58204
91500 (Jochum and Stoll, 2008)	*	*	*	32.7	24	*	*	6	*	*	*	0.052	140	*	0.79	0.06	0.006	2.6	0.024	0.24	0.5	0.24	2.2	0.86	12	4.8	25	6.9	74	13	5900	0.5	30	80	0.375
Difference from reference value (%)					-24.1124			-25.9468					-13.0396		13.7148		-77.955	-22.2658	-54.4973	-29.2944	-31.4379	-27.0081	-20.3812	-24.9165	-23.4093	-17.9392	-8.55909	-15.4334	21.3783	-5.30772	-10.9632	-11.465	-29.795	-22.7539	-9.03048
MAD-559 zircon
MAD559-10-15E(2)	0.00087753	-0.0511426	0.000248621	32.7	116.667	0.479421	-0.00131741	3.77908	-0.258323	1.72497	0.114396	0.272047	532.575	638990	4.39062	0.0136216	0.00776328	10.7323	0.0435736	1.1391	3.21176	0.357581	11.757	3.67299	43.9849	13.9932	68.0857	13.9335	217.259	26.7017	12665.8	1.16458	498.983	3698.61	0.134911	0.00135872		0.177901		211206s: 30μm	No. 001
MAD559-10-16E	2.65677e-05	-0.437491	7.81754e-05	32.7	120.709	0.690407	-0.00227716	4.72829	-0.080618	-0.353476	0.0622667	0.216163	485	576386	4.1131	-0.000382371	0.0037733	11.5748	0.0414698	1.23081	3.66709	0.36677	13.0292	3.77345	43.894	13.5361	66.8109	14.4467	219.831	27.8992	13282.2	1.2858	485.645	3537.59	0.137281	0.0013312		0.162217		211206s: 30μm	No. 002
MAD559-10-17E(2)	0.00307554	1.29612	0.0021312	32.7	120.061	2.43458	0.0016524	4.80375	-2.07129	7.88235	0.116479	0.262186	461.769	574574	3.8664	0.00323188	0.0131323	10.6397	0.0488026	1.07808	3.01263	0.32654	12.5278	3.72742	44.3481	13.4472	64.7766	13.8428	224.037	28.0256	13364.1	1.17091	497.39	3344.37	0.148725	0.0013455		0.162499		211206s: 30μm	No. 003
MAD559-10-18E	-0.00220186	2.24483	0.000625853	32.7	135.714	5.47432	-0.00130944	3.77665	-1.66958	2.19176	0.0865139	0.306369	440.142	358032	3.24246	0.0351896	0.00730856	9.38678	0.0326954	0.996179	2.3153	0.465528	10.9775	3.36912	38.6862	12.1318	56.0941	12.189	181.752	24.6662	13305.6	1.04858	439.024	3363.79	0.130515	0.00110712		0.282303		231227s: 25μm	No. 004
MAD559-10-19E	-0.00129323	-0.0574545	-0.000561415	32.7	134.105	1.23444	-0.0304184	4.28898	0.828809	5.25911	0.0655573	0.258741	412.64	354265	3.31894	-0.148271	0.0227089	9.21053	0.0432282	0.888502	2.62138	0.34667	11.8043	3.08652	35.0281	11.4777	52.6189	11.8932	171.282	24.1296	13172.7	1.12053	420.911	3202.34	0.131439	0.00137915		0.190526		231227s: 25μm	No. 005
MAD559-10-20E	0.000816692	-2.77857	-0.000187876	32.7	143.927	-2.31129	-0.00180935	3.01485	0.318563	-4.51297	0.0885127	0.291277	432.714	371181	3.38854	0.0720212	0.00338547	9.68404	0.0588802	0.999068	2.17881	0.288792	11.9435	3.25721	38.1483	12.5247	56.2004	12.4954	185.306	26.1865	13734.7	1.2312	445.838	3417.95	0.13044	0.00124282		0.173074		231227s: 25μm	No. 006
MAD559-10-21E	0.00448058	-0.975527	0.00023815	32.7	108.439	6.77606	0.0189475	3.26924	0.0982648	5.59311	0.106148	0.189803	391.848	291002	3.1483	0.0465874	0.0127643	8.97455	0.034844	0.896374	2.47703	0.356409	9.97927	3.03464	32.862	11.04	52.4292	11.6573	181.199	23.5195	12063	0.975783	388.287	3074.9	0.126276	0.00188064		0.219158		240516s: 25μm		No. 101
MAD559-10-22E	0.000280318	-1.59065	4.14162e-05	32.7	109.142	-2.4993	0.00203327	3.66276	0.530934	0.146316	0.102068	0.178999	378.698	284994	3.2228	0.0158254	-0.0012831	8.82161	0.046657	0.844013	2.44993	0.263839	9.42888	2.93533	31.5719	11.2661	51.4018	11.3373	176.495	23.1818	11984.5	1.01492	385.101	3121.29	0.123379	0.00192218		0.167825		240516s: 25μm		No. 102
MAD559-10-23E	0.000710189	-2.80467	0.0013771	32.7	98.7621	-1.5061	0.00352248	3.37759	0.0833393	2.53091	0.0696732	0.169702	330.831	254341	2.87252	0.0458518	0.00255385	8.14538	0.0440154	0.874738	2.08593	0.301176	9.93346	2.93185	30.95	10.519	47.694	10.8633	170.451	21.9028	11292.5	0.996978	358.985	3028.01	0.118555	0.00206267		0.202276		240516s: 25μm		No. 103
Average	0.000752481	-0.572729	0.000443469	32.7	120.836	1.19695	-0.00121956	3.85569	-0.246656	2.27356	0.0901794	0.238365	429.58	411530	3.50708	0.00929731	0.00801188	9.68553	0.0437962	0.994097	2.66887	0.341478	11.2645	3.30984	37.7193	12.2151	57.3457	12.5176	191.957	25.1348	12762.8	1.11214	435.574	3309.87	0.13128
Standard error (1σ)	0.000676796	0.565596	0.000277312	2.51215e-15	4.89662	1.08656	0.00425259	0.210055	0.326818	1.2318	0.00696869	0.0169277	20.0305	48378.6	0.167029	0.0211971	0.00241787	0.363518	0.00255489	0.0443496	0.174854	0.0194323	0.418007	0.11403	1.81389	0.412137	2.46653	0.422472	7.30247	0.723211	271.447	0.0365062	17.2122	74.585	0.00289694
Standard error (%)	89.942	-98.7546	62.5325	7.68241e-15	4.05228	90.7772	-348.697	5.44791	-132.5	54.1794	7.72758	7.10159	4.66281	11.7558	4.76262	227.992	30.1786	3.75321	5.83359	4.4613	6.55162	5.69064	3.71082	3.4452	4.80893	3.374	4.30116	3.37502	3.80423	2.87733	2.12686	3.28251	3.95162	2.25341	2.20669
MAD-559 (Coble et al., 2018)	0.00036	0.4	0.00054	32.7	104	0.3	0.00024	3.86	*	5.9	*	0.047	532	490085	6.7	*	0.013	10.2	0.068	1.25	2.5	0.35	11.7	4.2	41.5	14.7	64.6	14.6	137	32.5	17350	1.8	483	3940	0.122589
Difference from reference value (%)					16.1888			-0.111721					-19.2519		-47.6556		-38.3702	-5.04382	-35.5938	-20.4723	6.75492	-2.43476	-3.7218	-21.1944	-9.11021	-16.9041	-11.2295	-14.2628	40.1145	-22.6623	-26.4392	-38.2144	-9.81908	-15.9931	7.08974
Bishop Tuff collected from the F8 fall unit at Chalfant Valley pumice quarry (location: 37.45958055, -118.36655)
BST3-55E	-0.000648608	1.6195	-0.000254891	32.7	626.852	-2.24072	0.00245055	3.69807	-0.272696	4.05472	0.81081	0.537343	3223.06	551707	38.1064	0.0338524	0.514799	60.6411	0.201541	2.77982	7.3642	0.202071	55.5998	20.8005	294.817	105.4	534.688	104.201	1026.27	184.731	10305.8	10.767	1761.42	2478.33	0.710727	0.0013283		0.0305301		211206s: 30μm	No. 001
BST3-56E	-0.00070215	-0.015586	5.98457e-05	32.7	746.233	-1.71028	-0.000425991	3.6599	-1.71485	-1.15907	1.03742	0.741776	4215.11	549751	55.4007	0.040196	0.00406984	73.3008	0.140875	2.67443	10.0065	0.100924	67.5797	28.5519	420.116	149.053	750.221	147.504	1431.97	259.953	11097.5	15.6454	1877.23	3378.64	0.555618	0.0014262		0.0118651		211206s: 30μm	No. 002
BST3-57E	-0.00111147	-0.186765	2.98775e-05	32.7	1052.3	0.666119	-0.0117172	2.81196	0.328928	0.984509	0.843185	0.595036	3569.01	481155	27.9788	-0.0621617	0.200773	34.6672	0.161839	2.10419	7.76512	0.0711304	50.8777	20.29	306.152	115.627	593.654	120.853	1206.84	212.965	10482.7	7.24231	992.878	2036.12	0.487631	0.00112716		0.0109406		211206s: 30μm	No. 003
BST23-01-2E	-0.00183719	-0.748073	-0.000191197	32.7	1831.43	0.0763073	0.00263597	2.1759	2.01264	-3.06076	1.17217	0.829924	4170.12	411165	28.1625	0.0367006	1.21355	41.5693	0.318866	2.23487	7.60981	0.130176	62.2769	22.8797	342.176	133.615	645.259	139.724	1244.37	247.741	11429.5	7.15083	1261.99	2474.42	0.510014	0.00107647		0.0182812		231227s: 25μm	No. 005
BST23-02-2E	-0.00435385	-2.75165	-0.000465855	32.7	715.68	-2.64925	-0.00179741	2.33521	-2.36058	-0.265089	0.812487	0.656205	3371.68	409858	39.7413	0.0150611	17.7268	92.7295	4.95955	8.82607	8.15032	0.0996145	56.3321	21.217	298.471	113.003	529.737	112.245	999.918	199.29	11755.5	12.9426	1135.09	2519.08	0.450596	0.00106918		0.0142128		231227s: 25μm	No. 006
BST23-03-2E(2)	-0.00750473	3.64397	-0.000152621	32.7	1095.9	-5.1601	-0.0181479	1.2338	-1.12368	15.1843	0.994015	0.658868	3962.39	405170	23.5167	0.0427602	3.66028	56.4658	0.77128	5.30256	10.6929	0.142211	73.8722	25.2919	342.434	126.271	609.47	128.558	1101.99	226.526	11173	6.91302	1111.26	2013.67	0.551855	0.0011526		0.0154692		231227s: 25μm	No. 007
BST23-04-2E	-0.000246595	7.91931	-0.000118504	32.7	1195.71	-3.04931	0.0159363	2.05857	0.334873	3.95158	0.880921	0.545548	4005.51	307667	41.5951	0.0167752	4.09335	70.1915	0.729547	4.51542	9.91581	0.159668	71.012	26.5239	346.159	131.111	602.234	127.911	1157.62	223.361	9549.59	9.98731	2575.54	3401.24	0.757237	0.00177359		0.0183955		240516s: 25μm		No. 101
BST23-05-2E(2)	-0.000780262	-3.07976	5.12817e-05	32.7	899.156	7.19294	0.00916652	2.42791	-0.624239	0.941219	0.701101	0.46285	3021.08	269775	34.7343	0.0712971	1.06579	47.4198	0.1809	2.17881	7.06467	0.114868	53.1914	19.6118	263.764	101.864	484.739	103.581	958.86	184.513	9060.68	9.26294	1728.26	2715.18	0.636518	0.00166313		0.0181157		240516s: 25μm		No. 102
BST23-06-2E(2)	-0.000630924	-2.49154	-0.000286746	32.7	1340.51	-1.10281	0.0106141	2.15272	1.35154	-3.00708	0.976646	0.588213	3972.22	317432	35.61	0.0119053	9.11231	64.6111	1.76833	5.90572	9.63403	0.0969378	65.7239	25.4422	343.955	133.783	641.778	137.01	1268.43	244.677	10119.7	9.02097	1757.36	2828.31	0.621345	0.00171406		0.0117774		240516s: 25μm		No. 103
BST3-59E	0.0182896	2.19874	0.0833874	32.7	832.311	223.852	0.0141798	4.96166	0.949519	25.6966	1.74078	0.626552	3806.19	486542	48.7489	-0.00579723	0.264995	62.0491	0.200648	2.8291	10.4055	0.131962	69.0552	26.8362	366.973	126.521	628.838	122.387	1186	204.66	10720.3	11.991	2906.82	3439.61	0.845102	0.00134589				211206s: 30μm	No. 004
Average	-0.00197953	0.434378	-0.000147645	32.7	1055.97	-0.886345	0.000968321	2.506	-0.229785	1.95826	0.914306	0.623974	3723.35	411520	36.094	0.0229318	4.17686	60.1773	1.02586	4.05799	8.68926	0.124178	61.8295	23.401	328.672	123.303	599.087	124.621	1155.14	220.417	10552.6	9.88138	1577.89	2649.44	0.586838
Standard error (1σ)	0.000804519	1.18308	5.88096e-05	2.51215e-15	124.939	1.16203	0.00358472	0.261774	0.469371	1.86259	0.047813	0.0373203	145.826	34030.6	3.13891	0.0122484	1.94838	5.92263	0.52176	0.764919	0.454168	0.0131629	2.74207	1.05321	14.9311	5.12916	26.0809	5.21559	50.2998	9.13537	297.74	0.970002	167.882	166.271	0.0342676
Standard error (%)	-40.6419	272.363	-39.8317	7.68241e-15	11.8316	-131.104	370.2	10.4459	-204.265	95.1146	5.22943	5.98107	3.91651	8.2695	8.69649	53.4121	46.647	9.84195	50.8608	18.8497	5.22677	10.6001	4.43489	4.50071	4.54287	4.1598	4.35344	4.18517	4.35443	4.14458	2.82147	9.81646	10.6396	6.27568	5.83937
F6_interior (Reid et al., 2011)					*			2.8					4687.65		*		0.51931	58.8674	0.364573	3.87614	9.12821	0.118084	63.9151	27.7612	351.653	149.106	678.413	150.665	1282.24	279.607	12019.3	*	1420.04	2888.87	0.491556
Difference from reference value (%)					*			-10.4999					-20.5711		*		704.309	2.22517	181.387	4.69153	-4.80873	5.1603	-3.26298	-15.7062	-6.53524	-17.3051	-11.6929	-17.2861	-9.91219	-21.1688	-12.2025	*	11.1157	-8.28801	19.3837
*: not available. Data with a high (>5000 cps) P or a high (>10 ppm) K were deleted. Note that SiO2 was fixed to be 32.7wt%. Ti in Zr: Temperature calculated from LOG (Ti) = (5.711±0.072) - (4800±86)/T(K) - LOG(aSiO2) + LOG(aTiO2) (Ferry and Watson, 2007) assuming aSiO2 = 1 and aTiO2 = 0.5.

## Sheet: Table S4
Table S4
SEM-EDS analytical results of glass shards from sample TKS-2 and K-Tz tephra in Yakushima.
			ｽﾍﾟｸﾄﾙ 125	ｽﾍﾟｸﾄﾙ 126	ｽﾍﾟｸﾄﾙ 127	ｽﾍﾟｸﾄﾙ 128	ｽﾍﾟｸﾄﾙ 130	ｽﾍﾟｸﾄﾙ 132	ｽﾍﾟｸﾄﾙ 2				ｽﾍﾟｸﾄﾙ 1	ｽﾍﾟｸﾄﾙ 2	ｽﾍﾟｸﾄﾙ 3	ｽﾍﾟｸﾄﾙ 4	ｽﾍﾟｸﾄﾙ 5	ｽﾍﾟｸﾄﾙ 6
	TKS-2		TKS2M-2	TKS2M-3	TKS2M-4	TKS2M-5	TKS2M-7	TKS2M-9	TKS2M-7		Yakushima		K-Tz-M-1	K-Tz-M-1	K-Tz-M-2	K-Tz-M-2	K-Tz-M-4	K-Tz-M-4
	K-Ah										K-Tz
	glass		glass	glass	glass	glass	glass	glass	glass		glass		glass	glass	glass	glass	glass	glass
oxides	mean	s.d.	分析No. 064	分析No. 065	分析No. 066	分析No. 067	分析No. 069	分析No. 071	分析No. 142		mean	s.d.	分析No. 01	分析No. 02	分析No. 03	分析No. 04	分析No. 05	分析No. 06
SiO2	72.6629	0.572559	72.52	72.82	73.48	71.76	72.31	73.21	72.54		77.7283	0.544956	76.74	78.16	77.54	78.07	78.14	77.72
TiO2	0.575714	0.0763451	0.5	0.61	0.5	0.72	0.54	0.57	0.59		0.308333	0.0741395	0.19	0.37	0.4	0.29	0.28	0.32
Al2O3	13.8129	0.324074	13.75	13.5	13.8	14.35	14.09	13.41	13.79		12.0767	0.151217	12.01	12.04	12.17	12.26	11.83	12.15
FeO	2.29286	0.244521	2.42	1.84	2.11	2.41	2.43	2.28	2.56		1.085	0.112383	1.17	1.09	0.91	0.99	1.17	1.18
MnO	0.152857	0.0939351	0.19	0.08	0.09	0.23	0.01	0.2	0.27		0.03	0.0328634	0	0.08	0.02	0	0.06	0.02
MgO	0.544286	0.10406	0.48	0.4	0.46	0.67	0.67	0.55	0.58		0.183333	0.0550151	0.09	0.19	0.22	0.24	0.21	0.15
CaO	2.03857	0.225346	1.91	1.89	1.76	2.38	2.17	1.92	2.24		1.00167	0.0515429	0.98	0.95	1.04	1.04	0.94	1.06
Na2O	4.31714	0.117858	4.18	4.47	4.39	4.17	4.35	4.25	4.41		3.77833	0.11125	3.67	3.68	3.88	3.7	3.81	3.93
K2O	2.60143	0.104631	2.66	2.58	2.56	2.44	2.53	2.74	2.7		3.20833	0.0365605	3.15	3.21	3.23	3.2	3.26	3.2
P2O5	0.0771429	0.0607493	0	0.15	0.05	0.1	0.12	0	0.12		0.025	0.0356371	0	0	0.06	0.01	0	0.08
F	0.92	0.375553	1.25	1.53	0.64	0.69	0.69	0.72			0.195	0.187163	0.46	0.01	0.38	0.12	0.18	0.02
Cl	0.107143	0.0561885	0.14	0.14	0.16	0.07	0.1	0.14	0		0.148333	0.0487511	0.14	0.23	0.15	0.08	0.13	0.16
Total	100.103		100	100.01	100	99.99	100.01	99.99	99.8		99.7683		100.01	100.01	100	100	100.01	99.99
n	7										6
others													1.41
TKS-2: Takeshima pyroclastic flow or K-Ah tephra (sampling location coordinates: 30.815061,130.416073; elevation: 27 m)
K-Tz: K-Tz tephra (sampling location coordinates: 30.451532,130.514467; elevation: 56 m)

## Sheet: Table S5
Table S5
LA-ICP-MS operating conditions at the Central Research Institute of Electric Power Industry (CRIEPI).
Sample preparation
Sample type/mineral	zircon
Sample preparation	Conventional separation, 1 cm PFA Teflon sheet mount
Laser ablation system
Make, model & type	New Wave Research (NWR) UP-213
Ablation cell & volume	NWR standard 1-volume cell, volume ~3cm3
Laser wavelength	213 nm
Pulse width	4 ns
Energy density/fluence	~10 J/cm2 for 170613 (June 13, 2017); 7–8 J/cm2 for 231026, 240202 & 240411
Repetition rate	10 Hz
Ablation duration	30 s
Ablation pit depth	~24 μm (measured using confocal laser microscopy)
Spot size	30 μm (25 mm for 240411)
Sampling mode	Single hole drilling, laser beam focused at the surface
Carrier gas and flow	100% He, ~0.8 l/min; N2, ~4 ml/min for 231026, 240202 & 240411
ICP-MS instrument
Make, model & type	Thermo Fisher Scientific ELEMENT XR, SF-ICP-MS
Sample introduction	Ablation aerosol only
RF power	1200 W for 170613; 1500 W for 231026, 240202 & 240411
Make-up gas flow	0.8 l/min Ar
Detection system	Single detector triple mode
Analysis mode	TRA (time resolved analysis) mode
ThO+/Th+ (oxide ratio)	not determined for 170613; 0.5% for 231026, 240202 & 240411
Masses measured	202, 204, 206, 207, 208, 230, 232, 238
Integration time per peak	10 ms
Total integration time per reading	~1 s
Detector deadtime	11 ns
Data processing
Gas blank	30 seconds prior to each ablation spot
Calibration strategy	91500 zircon (Wiedenbeck et al., 2004) used as primary reference material, Plešovice (Sláma et al., 2008), Bishop Tuff (Crowley et al., 2007) and Fish Canyon Tuff (Schmitz and Bowring, 2001) zircons used as secondaries for quality control
Reference material information	91500 zircon 206Pb/238U 0.17964 & 207Pb/235U 1.857 (Wiedenbeck et al., 2004)
Data processing package used	In-house spreadsheet data processing
Mass discrimination	Mass bias correction normalized to the primary reference material
Common-Pb correction	modified 207Pb method (Sakata, 2018) for U-Pb age; see text for Th-Pb age
Other information	Drift of Pb/U ratio corrected by NIST SRM 610 glass standard

## Sheet: Table S6
Table S6
LA-ICP-MS operating conditions for multi element analyses.
Laser ablation system
Make, model & type	New Wave Research UP-213
Ablation cell & volume	NWR standard 1-volume cell, volume ~3cm3
Laser wavelength	213 nm
Pulse width	4 ns
Energy density/fluence	~7 J/cm2
Repetition rate	10 Hz
Ablation duration	30 s; 10–20 s from the start of ablation were used
Spot size	25 or 30 μm
Sampling mode	Single hole drilling, laser beam focused at the surface
Carrier gas and flow	100% He, ~0.8 l/min; N2, ~4 ml/min
ICP-MS Instrument
Make, model & type	Thermo Fisher Scientific ELEMENT XR, SF-ICP-MS
Sample introduction	Ablation aerosol only
RF power	1375 W
Make-up gas flow	0.8 l/min Ar
Detection system	Single detector triple mode
Analysis mode	TRA (time resolved analysis) mode
ThO+/Th+ (oxide ratio)	~0.5% for zircon & ~1.5% for volcanic glass
Masses measured	23Na, 25Mg, 27Al, 29Si , 31P, 39K, 43Ca, 49Ti, 55Mn, 57Fe, 85Rb, 88Sr, 89Y, 90Zr, 93Nb, 137Ba, 139La, 140Ce, 141Pr, 143Nd, 147Sm, 151Eu, 158Gd, 159Tb, 163Dy, 165Ho, 166Er, 169Tm, 174Yb, 175Lu, 178Hf, 181Ta, 232Th, 238U, 248Cm
Integration time per peak	10 ms
Total integration time per reading	~1.5 s
Detector deadtime	12 ns

## Sheet: Table S7
Table S7
Data source for Fig. 7. Data in italics (>=50% uncertaity) are excluded.
		206Pb/238U (Ma)	2σ (Ma)	Source	2σ: <50%
K-Ah: Takeshima	TKS2-2	0.0851961	0.0312297	This study	0.0227366	No. 001
K-Ah: Takeshima	TKS2-9 (2)	0.189151	0.0466563	This study	0.0958386	No. 003
K-Ah: Takeshima	TKS2-3-03	0.214989	0.102876	This study	0.0092366	No. 004
K-Ah: Takeshima	TKS2-16	0.245253	0.115197	This study	0.0148587	No. 005
K-Ah: Takeshima	TKS2-11P	0.26305	0.121751	This study	0.0195467	No. 006
K-Ah: Takeshima	TKS2-3-01P(2)	0.923124	0.276684	This study	0.369756	No. 008
K-Ah: Takeshima	TKS2-7 (2)	1.09156	0.352079	This study	0.387407	No. 009
K-Ah: Takeshima	TKS2-3-01(2)	1.31449	0.327684	This study	0.659119	No. 010
K-Ah: Takeshima	TKS2-10	1.49291	0.125235	This study	1.24244	No. 011
K-Tz: Yakushima	KTZ-65	0.108652	0.04013	Ito et al. (2017)	0.0283917	No. 013
K-Tz: Yakushima	KTZ-28	0.1184	0.045292	Ito et al. (2017)	0.0278161	No. 014
K-Tz: Yakushima	KTZ-50	0.15289	0.0259513	Ito et al. (2017)	0.100988	No. 016
K-Tz: Yakushima	KTZ-67	0.158649	0.0788521	Ito et al. (2017)	0.00094472	No. 017
K-Tz: Yakushima	KTZ-16	0.18367	0.0859659	Ito et al. (2017)	0.0117381	No. 018
K-Tz: Yakushima	KTZ-47	0.21563	0.102186	Ito et al. (2017)	0.0112589	No. 019
K-Tz: Yakushima	KTZ-68	0.377489	0.142207	Ito et al. (2017)	0.093075	No. 027
K-Tz: Yakushima	KTZ-37	0.395629	0.175088	Ito et al. (2017)	0.0454528	No. 028
K-Tz: Yakushima	KTZ-66	0.644177	0.224803	Ito et al. (2017)	0.194572	No. 032
K-Tz: Yakushima	KTZ-45	0.75845	0.105488	Ito et al. (2017)	0.547475	No. 035
K-Tz: Yakushima	KTZ-32	0.928301	0.372032	Ito et al. (2017)	0.184237	No. 037
Ksd: Yakushima	KSD-7	0.466633	0.119584	Ito et al. (2017)	0.227466	No. 046
Ksd: Yakushima	KSD-25	0.550211	0.0767316	Ito et al. (2017)	0.396748	No. 048
Ksd: Yakushima	KSD-1	0.560237	0.137202	Ito et al. (2017)	0.285832	No. 049
Ksd: Yakushima	KSD-4	0.566964	0.0479402	Ito et al. (2017)	0.471084	No. 050
Ksd: Yakushima	KSD-10	0.572384	0.0818425	Ito et al. (2017)	0.408699	No. 051
Ksd: Yakushima	KSD-9	0.580802	0.137736	Ito et al. (2017)	0.30533	No. 052
Ksd: Yakushima	KSD-2	0.684587	0.235007	Ito et al. (2017)	0.214573	No. 054
Ksd: Yakushima	KSD-17	0.684954	0.0323041	Ito et al. (2017)	0.620346	No. 055
Ksd: Yakushima	KSD-8	0.72131	0.122603	Ito et al. (2017)	0.476104	No. 056
Ksd: Yakushima	KSD-6	0.748102	0.240699	Ito et al. (2017)	0.266705	No. 057
Ksd: Yakushima	KSD-12	0.756134	0.105011	Ito et al. (2017)	0.546112	No. 058
Ksd: Yakushima	KSD-24	0.765062	0.285307	Ito et al. (2017)	0.194449	No. 059
Ksd: Yakushima	KSD-20	0.776732	0.324381	Ito et al. (2017)	0.12797	No. 060
Ksd: Yakushima	KSD-3	0.802342	0.222754	Ito et al. (2017)	0.356834	No. 061
Ksd: Yakushima	KSD-5	0.825206	0.396836	Ito et al. (2017)	0.0315344	No. 062
Ksd: Yakushima	KSD-16	0.886948	0.109322	Ito et al. (2017)	0.668305	No. 063
Anbo: Yakushima	ANBO-62	0.60094	0.127531	Ito et al. (2017)	0.345878	No. 065
Anbo: Yakushima	ANBO-49	0.620603	0.120389	Ito et al. (2017)	0.379826	No. 066
Anbo: Yakushima	ANBO-57	0.629394	0.180507	Ito et al. (2017)	0.268381	No. 067
Anbo: Yakushima	ANBO-22	0.630726	0.221666	Ito et al. (2017)	0.187394	No. 068
Anbo: Yakushima	ANBO-59	0.638534	0.118537	Ito et al. (2017)	0.40146	No. 069
Anbo: Yakushima	ANBO-58	0.673673	0.192022	Ito et al. (2017)	0.28963	No. 070
Anbo: Yakushima	ANBO-79	0.685392	0.0578822	Ito et al. (2017)	0.569627	No. 072
Anbo: Yakushima	ANBO-73	0.692995	0.155266	Ito et al. (2017)	0.382464	No. 074
Anbo: Yakushima	ANBO-66	0.695557	0.198531	Ito et al. (2017)	0.298495	No. 075
Anbo: Yakushima	ANBO-70	0.71073	0.341056	Ito et al. (2017)	0.0286186	No. 076
Anbo: Yakushima	ANBO-80	0.711369	0.0852174	Ito et al. (2017)	0.540934	No. 077
Anbo: Yakushima	ANBO-76	0.716738	0.139236	Ito et al. (2017)	0.438265	No. 078
Anbo: Yakushima	ANBO-78	0.733965	0.127584	Ito et al. (2017)	0.478798	No. 079
Anbo: Yakushima	ANBO-55	0.74674	0.245549	Ito et al. (2017)	0.255642	No. 080
Anbo: Yakushima	ANBO-69	0.748213	0.198147	Ito et al. (2017)	0.351919	No. 081
Anbo: Yakushima	ANBO-60	0.75035	0.0809785	Ito et al. (2017)	0.588393	No. 082
Anbo: Yakushima	ANBO-75	0.810319	0.233086	Ito et al. (2017)	0.344146	No. 083
Anbo: Yakushima	ANBO-74	0.826505	0.173867	Ito et al. (2017)	0.47877	No. 084
Anbo: Yakushima	ANBO-48	0.830895	0.287491	Ito et al. (2017)	0.255914	No. 085
Anbo: Yakushima	ANBO-34	0.845164	0.313919	Ito et al. (2017)	0.217327	No. 087
Anbo: Yakushima	ANBO-53	0.897602	0.268427	Ito et al. (2017)	0.360748	No. 088
Anbo: Yakushima	ANBO-67	0.900675	0.19874	Ito et al. (2017)	0.503195	No. 089
Anbo: Yakushima	ANBO-65	0.948047	0.449033	Ito et al. (2017)	0.0499811	No. 091
Anbo: Yakushima	ANBO-46	0.972008	0.225536	Ito et al. (2017)	0.520936	No. 092
Anbo: Yakushima	ANBO-25	0.994393	0.464924	Ito et al. (2017)	0.0645454	No. 093
Anbo: Yakushima	ANBO-33	0.995392	0.454987	Ito et al. (2017)	0.0854178	No. 094
Anbo: Yakushima	ANBO-68	1.00912	0.3731	Ito et al. (2017)	0.262916	No. 095
Anbo: Yakushima	ANBO-28	1.02858	0.444333	Ito et al. (2017)	0.139916	No. 096
Anbo: Yakushima	ANBO-72	1.06921	0.326921	Ito et al. (2017)	0.415371	No. 097
Anbo: Yakushima	ANBO-43	1.09121	0.243676	Ito et al. (2017)	0.603854	No. 098
Anbo: Yakushima	ANBO-8	1.21463	0.537401	Ito et al. (2017)	0.139824	No. 100
Anbo: Yakushima	ANBO-17	1.29397	0.301775	Ito et al. (2017)	0.690419	No. 102
Anbo: Yakushima	ANBO-61	1.3461	0.279878	Ito et al. (2017)	0.786341	No. 103
Anbo: Yakushima	ANBO-44	1.50334	0.677556	Ito et al. (2017)	0.148226	No. 105
Anbo: Yakushima	ANBO-7	1.51299	0.557648	Ito et al. (2017)	0.397696	No. 106
Anbo: Yakushima	ANBO-4	1.54406	0.602081	Ito et al. (2017)	0.339898	No. 107
Anbo: Yakushima	ANBO-11	1.64939	0.716896	Ito et al. (2017)	0.215599	No. 109
Anbo: Yakushima	ANBO-56	1.95364	0.922992	Ito et al. (2017)	0.107652	No. 110
K-Tz: Yakushima	KTZ-2	0.553818	1.25811	Ito et al. (2017)	-1.9624	No. 030
K-Tz: Yakushima	KTZ-8	0.683723	1.25401	Ito et al. (2017)	-1.8243	No. 034
Anbo: Yakushima	ANBO-41	1.20865	1.60529	Ito et al. (2017)	-2.00193	No. 099
Ksd: Yakushima	KSD-28	0.646918	0.892521	Ito et al. (2017)	-1.13812	No. 053
Anbo: Yakushima	ANBO-38	0.837281	1.02795	Ito et al. (2017)	-1.21862	No. 086
K-Tz: Yakushima	KTZ-42	0.627961	0.809396	Ito et al. (2017)	-0.990832	No. 031
K-Tz: Yakushima	KTZ-48	1.26395	1.41327	Ito et al. (2017)	-1.56259	No. 041
K-Tz: Yakushima	KTZ-49	0.44662	0.588901	Ito et al. (2017)	-0.731182	No. 029
K-Tz: Yakushima	KTZ-14	0.356558	0.443082	Ito et al. (2017)	-0.529606	No. 026
K-Tz: Yakushima	KTZ-18	0.23798	0.250064	Ito et al. (2017)	-0.262149	No. 021
Anbo: Yakushima	ANBO-27	0.90565	0.912354	Ito et al. (2017)	-0.919057	No. 090
K-Tz: Yakushima	KTZ-6	1.23642	1.22765	Ito et al. (2017)	-1.21889	No. 040
Anbo: Yakushima	ANBO-54	1.61821	1.33545	Ito et al. (2017)	-1.05268	No. 108
Anbo: Yakushima	ANBO-37	1.43671	1.1857	Ito et al. (2017)	-0.934692	No. 104
K-Tz: Yakushima	KTZ-34	1.59299	1.17217	Ito et al. (2017)	-0.751353	No. 044
K-Tz: Yakushima	KTZ-1	1.57778	1.14193	Ito et al. (2017)	-0.706077	No. 043
K-Tz: Yakushima	KTZ-46	1.34497	0.91401	Ito et al. (2017)	-0.48305	No. 042
K-Tz: Yakushima	KTZ-41	1.21703	0.809594	Ito et al. (2017)	-0.402161	No. 039
Ksd: Yakushima	KSD-27	1.00744	0.687336	Ito et al. (2017)	-0.367234	No. 064
Anbo: Yakushima	ANBO-29	0.676742	0.505806	Ito et al. (2017)	-0.33487	No. 071
K-Tz: Yakushima	KTZ-35	0.350902	0.301542	Ito et al. (2017)	-0.252182	No. 025
K-Tz: Yakushima	KTZ-33	0.65101	0.442703	Ito et al. (2017)	-0.234396	No. 033
K-Tz: Yakushima	KTZ-9	0.89912	0.563774	Ito et al. (2017)	-0.228428	No. 036
K-Ah: Takeshima	TKS2-5	0.366715	0.29642	This study	-0.226124	No. 007
Anbo: Yakushima	ANBO-24	0.688935	0.44148	Ito et al. (2017)	-0.194025	No. 073
K-Tz: Yakushima	KTZ-53	0.243411	0.199802	Ito et al. (2017)	-0.156194	No. 022
Ksd: Yakushima	KSD-21	0.539731	0.32531	Ito et al. (2017)	-0.110889	No. 047
K-Tz: Yakushima	KTZ-43	1.10989	0.599785	Ito et al. (2017)	-0.0896756	No. 038
K-Tz: Yakushima	KTZ-21	0.339436	0.21391	Ito et al. (2017)	-0.0883835	No. 023
Anbo: Yakushima	ANBO-10	1.24165	0.655533	Ito et al. (2017)	-0.0694144	No. 101
K-Tz: Yakushima	KTZ-38	0.230699	0.146078	Ito et al. (2017)	-0.0614568	No. 020
K-Tz: Yakushima	KTZ-57	0.123705	0.0852877	Ito et al. (2017)	-0.0468705	No. 015
K-Tz: Yakushima	KTZ-11	0.0681265	0.0464683	Ito et al. (2017)	-0.0248102	No. 012
Ksd: Yakushima	KSD-22	0.416853	0.219525	Ito et al. (2017)	-0.0221966	No. 045
K-Tz: Yakushima	KTZ-36	0.339911	0.174241	Ito et al. (2017)	-0.00857019	No. 024
K-Ah: Takeshima	TKS2-3-05(2)	0.126943	0.0660076	This study	-0.00507177	No. 002
